# Supplementary material for: Zinc regulates ERp44-dependent protein quality control in the early secretory pathway
Source: Nat Commun. 2019 Feb 5;10:603. doi: 10.1038/s41467-019-08429-1 (PMC6363758; doi:10.1038/s41467-019-08429-1)
Supplement: Supplementary file 7 — Source Data [file 41467_2019_8429_MOESM7_ESM.xlsx]

## Sheet: 1c
		stained with CBB

## Sheet: 4c
				stained with CBB
